# Supplementary material for: N-3-Hydroxy Dodecanoyl-DL-homoserine Lactone (OH-dDHL) Triggers Apoptosis of Bone Marrow-Derived Macrophages through the ER- and Mitochondria-Mediated Pathways
Source: Int J Mol Sci. 2021 Jul 15;22(14):7565. doi: 10.3390/ijms22147565 (PMC8305837; doi:10.3390/ijms22147565)
Supplement: Supplementary file 1 [file ijms-22-07565-s001.zip]

Archive with 1 entries (1 files):
- ijms-1283306-supplementary.pdf
